# Supplementary material for: Islets co-engineered with thrombomodulin and CD47 achieve sustained survival in allogeneic recipients without chronic immunosuppression
Source: JCI Insight. 2026 Mar 17;11(9):e200686. doi: 10.1172/jci.insight.200686 (PMC13232006; doi:10.1172/jci.insight.200686)
Supplement: Supporting data values [file jciinsight-11-200686-s098.xlsx]

## Sheet: Figure 1
Figure 1 C, Insulin (ug/L)
	Low glucose					High glucose
Naive	4.9482	5.325	5.8	6.119		54.4744	51.45	39.35	28.71
SA	5.55846	6.62541	5.266	3.097	4.884	45.8846	48.35	28.51	32.81	31.51
SA-TM	6.58923	7.6523	9.871	7.398	5.362	41.6538	44.35	26.2	33.4	55.16
SA-CD47	4.94308	5.6852	7.659	7.211		57.0385	60.6532	36.18	34.24
SA-TM/CD47	6.33282	7.156	5.128	5.875	3.9	59.6026	65.3254	40.73	73.5	55.12
Figure 1D, Stimulation Index
Naive	11.0089	9.66197	6.78448	4.69194
SA	8.25491	7.29766	5.41398	10.5941	6.45168
SA-TM	6.3215	5.79564	2.65424	4.51473	10.2872
SA-CD47	11.5391	10.6686	4.72385	4.7483	13.1512
SA-TM/CD47	9.41169	9.12876	7.94267	12.5106	14.1333
Figure 1E, Stimulation Index	Reduction in alamar blue (x1000)
Naive	84.881	77.206	72.832
SA	84.52	77.559	67.381
SA-TM	74.571	68.061	72.001
SA-CD47	78.2	74.977	70.846
SA-TM/CD47	83.122	80.131	69.912

## Sheet: Figure 2
Figure 2C, IPGTT		BGL as various time points after stimulation
Minutes	Non Transplanted Islets (n=6)							SA-CD47 (n=2)			SA-TM/CD47 (n=6)
0	115	113	122	112	101	132		140	135		156	163	141	156	154	142
10	336	365	342	312	333	311		320	286		365	455	457	424	388	398
20	368	396	411	368	396	411		365	310		487	516	511	488	474	487
30	422	412	452	423	453	431		395	367		456	546	578	502	501	545
45	345	301	311	265	287	274		400	324		399	468	589	487	511	598
60	274	241	265	211	231	244		390	306		298	345	415	398	484	478
90	198	156	163	165	147	178		162	171		268	299	322	276	341	356
120	132	142	136	135	125	144		134	118		201	178	211	199	202	213

## Sheet: Figure3
Figure 3A, Liver(%)					Figure 3B, Spleen(%)
NK1.1+CD107a+	Placebo	Unmodified Islet	SA-TM/CD47		NK1.1+CD107a+	Placebo	Unmodified Islet	SA-TM/CD47
	2.42	10.68	3.61			2.27	5.24	1.29
	4.3	8.44	3.31			2.02	5.37	1.1
	5.42	6.73	5.64			1.21	4.57	3.45
	6.28	8.89	8.72			3.28	4.47	1.41
		9.45	1.52				3.55	2.69
			1.38					2.4
CD3+NK1.1+	6.4	11.21	8.1		CD3+NK1.1+	2.2	6.17	3.89
	6.28	21.91	6.9			2.31	6.07	5.24
	6.13	12.65	11.57			1.68	5.32	6.85
	8.38	13.91	8.67			2.19	4.11	5.18
		10.41	7.68				3.58	4.34
			9.08					3.22
CD8+PD-1+	9.88	36.95	23.69		CD8+PD-1+	2.42	8.32	7.08
	5.31	55.77	23.19			2.79	35.67	7.16
	2.88	53.16	51.34			1.02	19.89	22.52
	4.23	40.36	28.97			2.62	6.59	4.87
		45.26	33.88				7.45	17.79
			33.99					8.07
CD4+CD25+FoxP3+	2.32	2.84	13.84		CD4+CD25+FoxP3+	10.33	14.03	33.99
	2.08	8.43	12.56			10.44	13.32	36.47
	1.73	2.27	13.78			5.4	20.88	34.16
	2.35	11.52	20.23			6.08	11.52	43.6
		9.94	16.97				19.1	20.08
			10.51					32.72
MDSCs	23.99	18.35	36.98		MDSCs	25.24	19.43	58.22
	15.69	24.91	37.92			19.98	16.73	54.81
	15.33	16.65	25.62			19.68	14.88	37.82
	10.4	16.35	36.88			12.52	12.25	59.98
		19.36	31.2				12.53	41.34
			30.22					51.53
F4/80+CD11b+	16.86	10.07	6.12		F4/80+CD11b+	14.27	17.14	6.35
	18.45	8.41	8.34			12.7	10.1	4.54
	16.19	13.97	2.79			10.55	9.68	10.9
	13.49	8.72	5.69			14.4	7.63	4.82
		9.54	3.03				9.29	6.01
			2.85					4.23

## Sheet: Figure4
Figure 4A, Liver(%)	Unmodified Islet	SA-TM/CD47		Figure 4B, Spleen(%)	Unmodified Islet	SA-TM/CD47
NK1.1+CD107a+	9.72	2.11		NK1.1+CD107a+	5.49	5.31
	7.27	1.29			4.94	2.36
	12.71	2.04			3.41	2.71
	11.23	1.72			6.61	2.52
		2.04				1.62
CD3+NK1.1+	36.87	6.32		CD3+NK1.1+	4.12	2.15
	40.77	11.48			4.61	2.53
	41.91	5.64			3.77	2.32
	42.89	9.54			3.09	2.48
		18.22				3.58
CD4+PD1+	6.98	28.15		CD4+PD1+	5.52	18.58
	3.88	17.64			6.24	13.61
	4.55	11.8			6.14	13.43
	4.6	14.57			4.58	18.27
		10.53				17.92
CD4+CD25+FoxP3+	9.41	11.39		CD4+CD25+FoxP3+	14.75	29.48
	10.71	21.52			22.5	33.19
	7.06	16.16			12.61	33.35
	2.68	20.91			5.39	38.41
		18.14				30.48
CD8+PD1+	7.41	59.88		CD8+PD1+	3.65	13.66
	6.72	39.54			1.42	4.4
	3.58	47.2			2.66	4.61
	6.53	35.4			1.93	4.52
		30.05				4.91
CD4+Ly6C+	42.87	51.21		CD4+Ly6C+	9.55	3.01
	48.38	50.41			12.99	10.34
	37.05	49.43			13.63	10.08
	41	47.72			9.75	6.12
		53.38				6.33
CD8+CD25+	0.15	1.75		CD8+CD25+	0.45	3.78
	0.77	0.61			1.37	2.3
	0.36	0.95			0.35	2.02
	0.26	1.29			0.44	2.59
		1.15				2.39
CD11b+Ly6G+	29.65	35.72		CD11b+Ly6G+	35.32	38.22
	36.32	39.95			28.61	35.72
	45.32	38.03			25.33	39.7
	26.32	46.18			24.15	40.92
		39.91				27.82
F4/80+CD11b+	9.63	5.43		F4/80+CD11b+	10.12	6.5
	7.04	2.05			12.85	1.95
	28	3.47			18.63	1.74
	18.38	2.17			7.73	2.18
		3.92				1.6
F4/80+CD11b+MHC-II+	58.66	32.49		F4/80+CD11b+MHC-II+	55.47	36.19
	48.66	39.55			60.03	14.96
	60.47	31.95			56.22	14.55
	70	28.6			54.92	22.56
		50.85				17.45
F4/80+CD11b+CD206+	3.15	1.89		F4/80+CD11b+CD206+	2.64	15.4
	2.56	6.21			5.02	35.19
	1.75	6.47			2.46	38.7
	1.67	6.05			3.65	25.93
		5				33.49
MDSCs	17.54	45.47		MDSCs	14.09	49.44
	16.63	45.29			12.56	52.44
	12	45.11			10.41	54.14
	12.2	53.02			13.67	56.16
		47.75				49.69

## Sheet: Figure 5
Figure 5A, Liver(%)	Unmodified Islet rejected	SA-TM/CD47		Figure 5A, Spleen(%)	Unmodified Islet rejected	SA-TM/CD47
NK1.1+CD107a+	9.72	2.39		NK1.1+CD107a+	1.49	0.73
	7.27	5.07			1.94	0.57
	12.71	5.68			3.41	2.69
	11.23	1.4			1.61	0.56
	10.71	1.27			3.66	0.62
		1.01				0.42
CD3+NK1.1+	36.87	1.95		CD3+NK1.1+	4.12	0.72
	40.77	4.37			4.61	0.52
	15.91	1.1			3.77	1.68
	13.89	2.94			3.09	1.59
	16.35	2.03			4.12	1.71
		1.23				1.19
CD4+CD25+FoxP3+	3.4	3.86		CD4+CD25+FoxP3+	8.95	14.87
	4.39	4.86			5.82	11.04
	3.73	5.28			8.11	12.56
	4.14	7.94			11.71	16.14
	2.35	4.81			9.72	14.89
		7.16				12.21
MDSCs	17.54	43.34		MDSCs	14.09	38.02
	16.63	35.99			12.56	12.23
	12	40.29			10.41	22.47
	12.2	52.78			13.67	41.6
	13.88	44.12			15.65	31.88
		48.12				41.1
F4/80+CD11b+	20.58	16.63		F4/80+CD11b+	10.12	8.42
	19.99	18.97			12.85	4.24
	24.71	12.27			18.63	10.44
	28.7	17.1			7.73	7.71
	23.54	14.77			14.65	6.62
		13.82				5.93

## Sheet: Figure 6
Figure 6A	delta delta ct values
	Unmodified islets					SA-TM/CD47
Hmgb1	0.946	1.1024	0.9679	0.9907	0.9965	0.6554	0.2589	0.2922	0.426	0.754	0.5874
F3	1.03117	0.96248	0.94759	1.06329	1.0645	0.55831	0.45063	0.71764	0.34601	0.687	0.874
Ccl2	0.98682	1.04459	1.01067	0.959863	0.998544	0.669582	0.461712	0.864497	0.654782	0.325476	0.896524
Il1b	0.99649	0.94503	1.06052	1.0013	0.9957	0.56953	0.38084	0.60131	0.91866	0.8745	0.7654
Tnfa	0.999368	0.979732	1.01874	1.00254	1.032	0.8657	0.987	0.8745	0.54	0.954	0.9874
Ifng	0.98746	1.09334	0.94504	0.98011	0.9954	0.84283	0.39104	0.26648	0.8462	0.6471	0.74364
Il6	0.991894	0.987806	0.981496	1.03986	1.0124	1.03457	0.998447	0.675668	0.820277	0.9547	0.914
Cxcl12	1.00712	0.982662	0.976061	1.37113	1.0324	0.864017	1.40482	0.852724	1.07638	1.42451	1.02466
Arg	0.90942	1.152	1.05123	1.08966	1.0324	1.29147	2.38145	2.02211	1.81507	1.66442	1.78541
Nos2	0.983066	1.04068	0.989744	0.987591	0.99874	0.887112	0.393175	0.528851	0.912072	1.0324	0.986574
Ebi3	0.98332	1.01224	0.983333	1.02541	0.996326	1.68523	1.74332	1.12465	1.11658	1.98652	2.02155
Foxp3	0.983066	1.04068	0.963516	0.991654	1.00742	2.50466	3.06198	2.34815	2.01236	1.68473	2.03214
Tgfb	1.12049	0.953566	1.03466	0.98777	0.998544	1.71312	1.11545	1.53217	1.68629	1.11136	1.03856
Il10	1.02619	1.02689	0.957335	0.991255	1.03544	1.3475	1.11423	0.986565	0.985022	1.35465	1.03856
Figure 6B	delta delta ct values
	Unmodified Islet				SA-TM/CD47
Hmgb1	0.9912	1.01233	0.9679	1.0314	0.7935	0.623534	0.75468	0.67214	0.42646
F3	0.99532	1.0324	0.98025	1.06329	0.75426	0.9954	0.56401	0.46534	0.7542
Ccl2	1.03256	0.987456	1.03652	0.998333	0.532452	0.365344	0.225636	0.456266	0.863565
Il1b	1.0312	0.993514	1.0634	0.97314	0.8314	0.8324	0.56235	0.9831	1.13554
Tnfa	1.06531	0.984431	1.15612	0.98831	0.65354	0.78349	0.983234	0.465432	0.78323
Ifng	1.04321	1.01321	0.92354	0.99351	0.62354	0.23547	0.453564	0.33466	0.53416
Il6	1.03461	0.993355	1.0325	0.993565	0.8637	0.95358	1.22355	0.743568	0.986323
Cxcl12	0.986326	1.02132	1.02236	0.983236	1.03235	0.953366	1.13562	0.998535	1.17212
Arg	0.99344	1.13266	0.973164	1.03347	2.32266	1.83355	2.46453	2.12154	1.47132
Nos2	0.982326	0.993131	1.03646	0.999916	0.986465	0.783267	0.78164	1.04646	0.95356
Ebi3	0.986555	1.03665	1.04542	0.986532	1.65524	2.12452	1.98544	1.14587	1.87544
Foxp3	1.03413	0.983464	1.12323	0.986656	3.54214	2.99346	3.14631	3.46532	2.83234
Tgfb	1.01479	0.996356	1.03659	0.993343	2.1535	1.69823	2.22562	2.98623	3.75632
Il10	0.986236	1.00033	0.986522	1.14524	1.98627	1.24623	2.01678	2.1265	3.54237
Figure 6C	delta delta ct values
	Unmodified islets					SA-TM rejected		SA-CD47 rejected			SA-TM/CD47 rejected			SA-TM/CD47 longterm
Hmgb1	0.946	1.1024	0.9679	0.9542	1.025	0.9965	0.8965	0.856	0.896	0.5687	0.785	0.765	0.712	0.5462	0.2589	0.2922	0.5623	0.4852	0.3654
F3	1.032	0.9885	0.975	0.9652	1.032	0.8965	0.9145	0.765	0.91254	0.7685	0.689	0.656	0.7465	0.6535	0.4567	0.3574	0.653	0.654	0.5862
Ccl2	1.01067	0.959863	0.998544	0.98965	1.03254	0.78541	0.88652	0.93654	0.752652	0.813542	0.8745	0.7865	0.9654	0.56235	0.4625	0.726542	0.7542	0.74562	0.36574
Il1b	1.0358	0.9965	0.987	1.03654	0.98652	0.87562	0.91542	0.9541	0.8745	0.9562	0.8756	0.9154	0.7865	0.8462	0.7451	0.641	0.6895	0.6854	0.8754
Tnfa	1.032	0.9854	0.9965	1.032	0.9658	0.7963	0.9654	0.9567	0.7856	0.7652	0.8452	0.7512	0.6954	0.3687	0.5235	0.4265	0.6532	0.6542	0.3546
Ifng	0.9987	1.031	0.989	0.9985	1.035	0.8324	0.7862	0.8756	0.81354	0.745	0.7854	0.6935	0.81254	0.562	0.4562	0.4423	0.4865	0.6663	0.7415
Il6	1.0124	0.9954	0.9865	1.0325	0.96568	1.035	0.9854	0.8865	0.9354	0.8687	0.7865	0.8652	0.8145	0.8652	0.78652	0.6574	0.826564	0.7852	0.6874
Cxcl12	1.0324	1.03889	0.99865	0.9532	1.0325	1.0235	1.4265	0.98652	1.1352	1.254	1.152	1.065	0.9874	1.74521	0.8765	1.3542	1.12562	1.265	1.2145
Arg	1.0324	0.986574	0.9965	1.0325	0.985	0.95625	1.035	1.652	1.322	0.9154	1.235	1.45262	1.55334	2.3254	1.9652	2.03226	1.2354	1.7852	1.6524
Nos2	0.9965	1.032	0.9874	1.0352	0.9865	0.9963	1.345	0.9865	0.96574	0.96541	0.762	0.896	0.987	0.87451	1.1542	0.8745	0.986	1.0335	1.036
Ebi3	0.98777	1.035	0.9745	0.99652	1.01235	1.4214	1.5241	0.984	1.32	1.034	1.2652	1.4512	1.1325	1.9852	1.654	1.9852	1.5474	2.325	2.032
Foxp3	0.99653	0.9874	0.96874	1.0325	0.9865	1.12635	1.2145	1.2354	1.6524	1.4265	1.8652	1.652	1.7452	2.653	3.3451	2.7856	2.6854	3.0245	1.9562
Tgfb	0.98777	0.998544	1.00314	0.996582	1.02321	1.24322	1.2473	1.12352	1.5624	1.3264	1.5426	1.2365	1.2542	1.9865	1.3542	2.1263	2.1652	2.03254	1.652
Il10	0.99652	1.01203	0.96354	1.02565	0.99652	1.32345	1.2156	1.5232	1.11423	1.4123	1.34654	1.9854	1.3664	1.8622	2.1542	1.89632	3.3254	2.3548	2.684

## Sheet: Figure 7
Figure 7A					Figure 7B
		Naive	Long Term				Naive	Long Term
CD4+ divison	Balb/c	20.07	22.8		CD8+ divison	Balb/c	42.4	47.84
		21.16	15.01				90.83	35.32
		47.53	12.63				88.24	20.95
		34.46	63.1				89.12	95.01
		28.51	56.24				83.11	96.74
		34.48	28.35				85.14	87.71
	C3H	16.76	13.46			C3H	46.63	43.72
		28.72	17.14				98.84	30.41
		39.13	13.3				90.49	28.69
		27.23	36.87				91.83	93.25
		23.87	45.59				90.34	96.15
		27.84	20.86				93.45	93.1

## Sheet: Supplementary Figure S2
Supplementary Figure S2: Absolute numbers (x1000) at day3
Supplementary Figure S2A, Liver				Supplementary Figure S2B, Spleen
NK1.1+CD107a+	Unmodified Islet	SA-TM/CD47		NK1.1+CD107a+	Unmodified Islet	SA-TM/CD47
	11.511	12.134			546.171	566.243
	7.869	11.773			434.74	296.377
	15.729	2.812			472.276	309.588
	37.452	5.363			609.843	103.005
	36.761	2.872			440.87	178.078
		6.909				144.65
CD3+NK1.1+	15.068	8.033		CD3+NK1.1+	360.95	522.391
	25.069	6.175			591.742	349.026
	17.214	15.475			900.125	439.442
	32.35	6.922			684.863	289.644
	15.589	19.932			879.636	346.135
		8.598				330.263
CD8+PD-1+	8.156	27.549		CD8+PD-1+	640.419	430.344
	14.268	14.639			4274.14	549.285
	26.312	11.536			601.21	1464.87
	66.495	4.109			575.303	311.756
	46.446	28.273			711.365	647.558
		39.404				528.231
CD4+CD25+FoxP3+	1.148	4.228		CD4+CD25+FoxP3+	368.854	457.131
	0.711	3.897			286.941	409.874
	1.268	3.161			397.596	500.68
	2.349	4.12			298.049	842.716
	2.469	4.205			272.918	599.244
		8.159				581.373
MDSCs	26.902	112.319		MDSCs	983.485	3254.36
	22.301	103.278			1389.92	2410.54
	36.418	82.362			1707.05	5879.15
	84.711	98.969			2189.89	4171.84
	68.351	103.045			2187.52	4323.85
		142.062				2319.14
F4/80+CD11b+	10.856	7.511		F4/80+CD11b+	1788.37	304.065
	8.131	1.526			807.275	222.319
	22.087	2.736			1281.62	1219.47
	44.348	2.47			1039.72	969.91
	37.128	8.273			1279.28	456.234
		9.548				309.103
F4/80+CD11b+MHC-II+	5.32	2.32		F4/80+CD11b+MHC-II+	608.46	246.007
	4.32	4.32			349.036	174.838
	7.32	2.32			481.252	618.671
	4.32	4.32			648.883	326.618
	6.32	4.33			594.48	436.38
		6.32				310.64
F4/80+CD11b+CD206+	3.2	3.32		F4/80+CD11b+CD206+	215	215
	1.35	2.65			165	116
	2.32	4.32			221	235
	2.32	4.98			198	278
	3.32	4.12			178	264
		2.92				312

## Sheet: Supplementary Figure S3
Supplementary Figure S3: Absolute numbers (x1000) at day12
Supplementary Figure S3A,Liver	Unmodified Islet	SA-TM/CD47		Supplementary Figure S3B,Spleen	Unmodified Islet	SA-TM/CD47
NK1.1+CD107a+	38.717	18.17		NK1.1+CD107a+	123.501	103.364
	79.221	24.567			184.189	72.488
	26.336	22.461			166.139	78.656
	33.682	12.834			114.722	82.712
		17.211				112.757
CD3+NK1.1+	595.984	12.321		CD3+NK1.1+	284.707	47.178
	831.035	13.046			313.181	96.147
	1078.95	69.21			178.953	118.868
	790.905	27.878			201.805	73.343
		72.39
CD4+PD1+	6.096	59.211		CD4+PD1+	356.653	2462
	9.297	6.493			1484.43	1136.96
	3.784	17.512			543.511	1286.57
	5.317	14.236			455.052	1361.07
		18.107				1149.61
CD4+CD25+FoxP3+	5.634	18.253		CD4+CD25+FoxP3+	1223.35	2496.26
	14.341	13.956			1307.52	2304.39
	3.097	22.004			1305.85	2296.19
	4.837	14.559			1047.69	2013.49
		23.993				1371.39
CD8+PD1+	4.08	24.486		CD8+PD1+	120.483	1368.03
	6.429	25.125			171.812	466.624
	1.08	16.636			265.348	475.68
	3.426	5.058			220.87	420.755
		3.598				347.313
CD4+Ly6C+	48.862	34.369		CD4+Ly6C+	204.574	443.069
	71.803	6.855			1090.57	780.028
	28.125	32.587			2355.85	1138.12
	42.068	15.961			200.124	528.924
		43.572				491.2
CD8+CD25+	0.246	6.411		CD8+CD25+	4.669	287.766
	0.692	0.423			171.084	268.135
	0.109	3.122			34.652	233.051
	0.137	1.672			4.699	241.04
		2.431				175.145
F4/80+CD11b+	163.333	61.17		F4/80+CD11b+	1173.77	934.099
	232.123	104.862			1242.43	296.864
	158.038	25.811			1907.59	257.793
	155.141	15.476			1270.87	252.964
		34.486				210.373
F4/80+CD11b+MHC-II+	45.198	15.273		F4/80+CD11b+MHC-II+	384.32	108.011
	56.946	12.507			272.802	74.399
	46.093	15.989			510.284	97.512
	35.985	8.142			138.921	77.066
		12.986				86.716
F4/80+CD11b+CD206+	8.555	12.158		F4/80+CD11b+CD206+	59.35	143.883
	5.824	12.302			36.401	104.468
	7.436	13.883			72.31	99.765
	6.74	8.701			25.84	65.583
		7.216				70.455
MDSCs	36.408	377.435		MDSCs	34.572	4834.93
	116.902	94.824			794.268	5190.33
	42.05	350.16			255.854	5281.16
	52.736	320.36			37.942	4556.76
		358.746				3199.75
CD4+ Tn	24.138	21.692		CD4+ Tn	1321.66	6153.18
	2.077	21.178			2828.35	2767.54
	13.086	34.568			2016.59	4012.15
	20.5	9.922			1364.96	2562.93
		19.003				1917.67
CD4+ Teff	45.46	24.486		CD4+ Teff	811.641	678.307
	178.123	18.119			909.889	643.506
	38.605	91.061			1815.19	392.01
	38.122	60.826			908.464	621.402
		97.892				581.035
CD4+ Tcm	37.178	19.797		CD4+ Tcm	778.355	1877.7
	25.912	7.852			1027.23	1167.43
	18.048	20.633			1038.92	1369.34
	31.695	11.216			1877.76	1171.85
		14.588				888.626
CD8+ Tn	35.5	37.613		CD8+ Tn	3313.97	5572.62
	44.529	35.006			4434.7	4697.59
	54.181	35.606			3040.82	3566.84
	44.037	41.928			4310.62	4314.87
		42.123				2865.83
CD8+ Teff	21.752	15.525		CD8+ Teff	831.712	856.779
	24.132	43.003			606.439	520.19
	39.378	21.85			732.752	684.082
	18.198	21.616			932.499	828.734
		12.246				677.261
CD8+ Tcm	7.466	38.109		CD8+ Tcm	61.322	66.821
	11.473	6.372			58.948	85.881
	3.708	24.364			84.049	58.586
	6.016	12.672			64.215	52.67
		16.635				59.213
